# Supplementary material for: Synthesis, Spectroscopic, Structural and Molecular Docking Studies of Some New Nano-Sized Ferrocene-Based Imine Chelates as Antimicrobial and Anticancer Agents
Source: Materials (Basel). 2022 May 20;15(10):3678. doi: 10.3390/ma15103678 (PMC9144163; doi:10.3390/ma15103678)
Supplement: Supplementary file 1 [file materials-15-03678-s001.zip]

Archive with 1 entries (1 files):
- materials-1713531-supplementary.pdf
